# Supplementary material for: Density and Coexistence Patterns of an Apex Carnivore (Panthera pardus) and a Mesocarnivore (Caracal aurata) in Northern Congo Forests
Source: Animals (Basel). 2026 Jan 8;16(2):190. doi: 10.3390/ani16020190 (PMC12837921; doi:10.3390/ani16020190)
Supplement: Supplementary file 1 [file animals-16-00190-s001.zip]

Archive with 5 entries (5 files):
- File S1_Summary_detections.pdf
- File S2_Dist_linear_forest_features.pdf
- File S3_molecular_analyses.pdf
- File S4_SCR.xlsx
- File S5_occupancy_models.xlsx
