# Supplementary material for: Density and Coexistence Patterns of an Apex Carnivore (Panthera pardus) and a Mesocarnivore (Caracal aurata) in Northern Congo Forests
Source: Animals (Basel). 2026 Jan 8;16(2):190. doi: 10.3390/ani16020190 (PMC12837921; doi:10.3390/ani16020190)
Supplement: Supplementary file 1 [file animals-16-00190-s001.zip › File S4_SCR.xlsx]

## Sheet: Summary
Outputs
NNNP
	sex=F
		estimate	SE.estimate	lcl	ucl	estimate	SE.estimate	lcl	ucl
	D	0.000610693	0.000153634	0.000375804	0.000992398	6.10693	1.53634	3.75804	9.92398
	g0	0.00857827	0.00157237	0.00602002	0.012345	0.00857827	0.00157237	0.00602002	0.012345
	sigma	1569.9	160.072	1286.41	1916.47	1569.9	160.072	1286.41	1916.47
	pmix	0.770556	0.0982948	0.53048	0.908978	0.770556	0.0982948	0.53048	0.908978
	sex=M
		estimate	SE.estimate	lcl	ucl	estimate	SE.estimate	lcl	ucl
	D	0.000610693	0.000153634	0.000375804	0.000992398	6.10693	1.53634	3.75804	9.92398
	g0	0.011829	0.00161455	0.00905131	0.0154538	0.011829	0.00161455	0.00905131	0.0154538
	sigma	3406.65	380.484	2738.76	4237.45	3406.65	380.484	2738.76	4237.45
	pmix	0.229444	0.0982948	0.0910225	0.46952	0.229444	0.0982948	0.0910225	0.46952
CIB
	sex=F
		estimate	SE.estimate	lcl	ucl	estimate	SE.estimate	lcl	ucl
	D	0.000552212	0.000132901	0.00034685	0.000879225	5.52212	1.32901	3.4685	8.79225
	g0	0.00635753	0.00113803	0.00451687	0.00911505	0.00635753	0.00113803	0.00451687	0.00911505
	sigma	2965.11	383.169	2311.49	3825.65	2965.11	383.169	2311.49	3825.65
	pmix	0.476808	0.124044	0.25698	0.708273	0.476808	0.124044	0.25698	0.708273
	sex=M
		estimate	SE.estimate	lcl	ucl	estimate	SE.estimate	lcl	ucl
	D	0.000552212	0.000132901	0.00034685	0.000879225	5.52212	1.32901	3.4685	8.79225
	g0	0.00732912	0.000978525	0.00564087	0.00951958	0.00732912	0.000978525	0.00564087	0.00951958
	sigma	2480.25	200.954	2116.71	2906.46	2480.25	200.954	2116.71	2906.46
	pmix	0.535144	0.124044	0.301555	0.752848	0.535144	0.124044	0.301555	0.752848
Summary
		D	SE	lcl	ucl	HRCIW
	NNNP	6.10693	1.53634	3.75804	9.92398	50.4832
	CIB	5.52212	1.32901	3.4685	8.79225	48.2039

## Sheet: NNNP
NNNP
Model ranking
model					detectfn	npar	logLik	AIC	AICc	∆AIC	AICwt
NNNP.leo.sex	D~1	g0~sex	sigma~sex	pmix~sex	halfnormal	6	-370.427	752.854	760.49	0	0.6739
NNNP.leo.sex.s	D~1	g0~1	sigma~sex	pmix~sex	halfnormal	5	-372.153	754.306	759.306	1.452	0.3261
NNNP.leo.sex.g	D~1	g0~sex	sigma~1	pmix~sex	halfnormal	5	-378.67	767.341	772.341	14.487	0
NNNP.leo.0	D~1	g0~1	sigma~1	pmix~sex	halfnormal	4	-389.762	787.524	790.6	34.67	0
Weighted average (NNNP.leo.sex+NNNP.leo.sex.s)
sex=F
	estimate	SE.estimate	lcl	ucl
D	0.000610693	0.000153634	0.000375804	0.000992398
g0	0.00857827	0.00157237	0.00602002	0.012345
sigma	1569.9	160.072	1286.41	1916.47
pmix	0.770556	0.0982948	0.53048	0.908978
sex=M
	estimate	SE.estimate	lcl	ucl
D	0.000610693	0.000153634	0.000375804	0.000992398
g0	0.011829	0.00161455	0.00905131	0.0154538
sigma	3406.65	380.484	2738.76	4237.45
pmix	0.229444	0.0982948	0.0910225	0.46952
NNNP.leo.sex
Fitted (real) parameters evaluated at base levels of covariates
sex=F
	link	estimate	SE.estimate	lcl	ucl
D	log	0.00061258	0.000154491	0.000376523	0.000996628
g0	logit	0.00760041	0.0017281	0.00486421	0.0118574
sigma	log	1614.26	174.428	1306.97	1993.81
pmix	logit	0.766659	0.100532	0.522011	0.908127
sex=M
	link	estimate	SE.estimate	lcl	ucl
D	log	0.00061258	0.000154491	0.000376523	0.000996628
g0	logit	0.0124242	0.00179069	0.00936234	0.0164707
sigma	log	3352.15	378.057	2689.23	4178.49
pmix	logit	0.233341	0.100532	0.0918729	0.477989
NNNP.leo.sex.s
Fitted (real) parameters evaluated at base levels of covariates
sex=F
	link	estimate	SE.estimate	lcl	ucl
D	log	0.000606793	0.000151862	0.000374316	0.000983656
g0	logit	0.0105991	0.00125055	0.00840856	0.0133525
sigma	log	1478.21	130.406	1243.91	1756.64
pmix	logit	0.778609	0.0936712	0.547981	0.910735
sex=M
	link	estimate	SE.estimate	lcl	ucl
D	log	0.000606793	0.000151862	0.000374316	0.000983656
g0	logit	0.0105991	0.00125055	0.00840856	0.0133525
sigma	log	3519.28	385.5	2841.13	4359.29
pmix	logit	0.221391	0.0936712	0.089265	0.452019
Likelihood sex ratio test for two models
data: NNNP.leo.sex vs NNNP.leo.sex.pmix0.5
X-square = 4.2349, df = 1, p-value = 0.0396

## Sheet: CIB
Olam-Agri
Model ranking
model					detectfn	npar	logLik	AIC	AICc	∆AIC	AICwt
CIB.leo.sex.s	D~1	g0~1	sigma~sex	pmix~sex	halfnormal	5	-394.449	798.899	802.649	0	0.3563
CIB.leo.sex	D~1	g0~sex	sigma~sex	pmix~sex	halfnormal	6	-393.814	799.629	805.229	0.73	0.2473
CIB.leo.0	D~1	g0~1	sigma~1	pmix~sex	halfnormal	4	-395.9	799.8	802.153	0.901	0.2271
CIB.leo.sex.g	D~1	g0~sex	sigma~1	pmix~sex	halfnormal	5	-395.193	800.387	804.137	1.488	0.1693
Weighted average (all models)
sex=F
	estimate	SE.estimate	lcl	ucl
D	0.000552212	0.000132901	0.00034685	0.000879225
g0	0.00635753	0.00113803	0.00451687	0.00911505
sigma	2965.11	383.169	2311.49	3825.65
pmix	0.476808	0.124044	0.25698	0.708273
sex=M
	estimate	SE.estimate	lcl	ucl
D	0.000552212	0.000132901	0.00034685	0.000879225
g0	0.00732912	0.000978525	0.00564087	0.00951958
sigma	2480.25	200.954	2116.71	2906.46
pmix	0.535144	0.124044	0.301555	0.752848
CIB.leo.sex.s
Fitted (real) parameters evaluated at base levels of covariates
sex=F
	link	estimate	SE.estimate	lcl	ucl
D	log	0.000520242	0.000126247	0.000325531	0.000831416
g0	logit	0.00730372	0.000951307	0.00565691	0.00942539
sigma	log	3247.49	521.787	2374.94	4440.62
pmix	logit	0.425789	0.129314	0.20822	0.676467
sex=M
	link	estimate	SE.estimate	lcl	ucl
D	log	0.000520242	0.000126247	0.000325531	0.000831416
g0	logit	0.00730372	0.000951307	0.00565691	0.00942539
sigma	log	2411.48	204.312	2043.12	2846.25
pmix	logit	0.574211	0.129314	0.323533	0.79178
CIB.leo.sex
Fitted (real) parameters evaluated at base levels of covariates
sex=F
	link	estimate	SE.estimate	lcl	ucl
D	log	0.000550689	0.00013553	0.000342365	0.000885774
g0	logit	0.0054129	0.00156685	0.00306704	0.00953587
sigma	log	3123.42	480.315	2314.72	4214.67
pmix	logit	0.455831	0.13119	0.22904	0.702549
sex=M
	link	estimate	SE.estimate	lcl	ucl
D	log	0.000550689	0.00013553	0.000342365	0.000885774
g0	logit	0.00782633	0.00110785	0.00592851	0.0103254
sigma	log	2367.3	200.903	2005.15	2794.87
pmix	logit	0.544169	0.13119	0.297451	0.77096
CIB.leo.0
Fitted (real) parameters evaluated at base levels of covariates
	link	estimate	SE.estimate	lcl	ucl
D	log	0.00056847	0.000133412	0.000361088	0.000894956
g0	logit	0.00679243	0.000838344	0.00533196	0.00864946
sigma	log	2638.28	199.346	2275.61	3058.76
pmix	logit	0.526316	0.114549	0.311058	0.732217
CIB.leo.sex.g
Fitted (real) parameters evaluated at base levels of covariates
sex=F
	link	estimate	SE.estimate	lcl	ucl
D	log	0.000599914	0.000142379	0.000379168	0.000949174
g0	logit	0.00516266	0.00130661	0.003142	0.00847178
sigma	log	2578	196.118	2221.38	2991.88
pmix	logit	0.548415	0.115251	0.32787	0.751452
sex=M
	link	estimate	SE.estimate	lcl	ucl
D	log	0.000599914	0.000142379	0.000379168	0.000949174
g0	logit	0.0073762	0.00103493	0.00560134	0.00970796
sigma	log	2578	196.118	2221.38	2991.88
pmix	logit	0.451585	0.115251	0.248548	0.67213
Likelihood ratio test for two models
data: CIB.leo.sex.s vs CIB.leo.sex.s.pmix0.5
X-square = 0.32131, df = 1, p-value = 0.5708
