# Supplementary material for: Density and Coexistence Patterns of an Apex Carnivore (Panthera pardus) and a Mesocarnivore (Caracal aurata) in Northern Congo Forests
Source: Animals (Basel). 2026 Jan 8;16(2):190. doi: 10.3390/ani16020190 (PMC12837921; doi:10.3390/ani16020190)
Supplement: Supplementary file 1 [file animals-16-00190-s001.zip › File S5_occupancy_models.xlsx]

## Sheet: model_selection
Model selection
id	model	model description	logLik	k	AIC	Delta AIC	AIC weight
5	preyleo_distLFF_noint	f1~ distance to linear forest features ; f2 ~ distance to linear forest features + RAI_preyleo, f12 ~ distance to linear forest features + RAI_preyleo	-3169.83	27	6393.66	0	0.347
7	preyleo_distLFF_tsll	f1~ distance to linear forest features ; f2 ~ distance to linear forest features + RAI_preyleo, f12 ~ distance to linear forest features + RAI_preyleo ; loglam1 ~ time since last leopard (tsll)	-3168.94	28	6393.87	0.21	0.313
6	preyleo_distLFF_int	f1~ distance to linear forest features ; f2 ~ distance to linear forest features + RAI_preyleo, f12 ~ distance to linear forest features + RAI_preyleo + distance to linear forest features*RAI_preyleo	-3168.43	29	6394.86	1.2	0.191
4	preyleo	f1~ 1 ; f2 ~ RAI_preyleo, f12 ~ RAI_preyleo	-3173.67	24	6395.35	1.69	0.149
3	distLFF	f1 ~ distance to linear forest features, f2 ~ distance to linear forest features, f12 ~ distance to linear forest features	-3178.94	25	6407.89	14.23	0
1	null	f1 ~ 1, f2 ~ 1, f12 ~ 1	-3182.38	22	6408.76	15.1	0
2	site	f1 ~ site, f2 ~ site, f12 ~ site	-3181.79	25	6413.57	19.91	0

## Sheet: model1
id	model	model description	logLik	k	AIC	Delta AIC	AIC weight
1	null	f1 ~ 1, f2 ~ 1, f12 ~ 1	-3182.38	22	6408.76	15.1	0
	est	se	lower	upper
f1_(Intercept)	2.694	1.444	-0.13624	5.52424
f2_(Intercept)	1.361	1.478	-1.53588	4.25788
f12_(Intercept)	-0.24	1.557	-3.29172	2.81172
log_mu1[1]	-1.721	0.165	-2.0444	-1.3976
log_mu1[2]	6.25	0.177	5.90308	6.59692
log_mu2[1]	-2.073	0.116	-2.30036	-1.84564
log_mu2[2]	5.482	0.129	5.22916	5.73484
loglam1_(Intercept)	4.088	0.228	3.64112	4.53488
loglam1_f1c	-0.119	0.097	-0.30912	0.07112
loglam1_f2c	-0.11	0.095	-0.2962	0.0762
loglam1_f1s	0.292	0.093	0.10972	0.47428
loglam1_f2s	-0.108	0.096	-0.29616	0.08016
loglam2_(Intercept)	3.741	0.293	3.16672	4.31528
loglam2_f1c	-0.649	0.24	-1.1194	-0.1786
loglam2_f2c	0.063	0.208	-0.34468	0.47068
loglam2_f1s	0.203	0.213	-0.21448	0.62048
loglam2_f2s	0.347	0.249	-0.14104	0.83504
loglam3_(Intercept)	4.059	0.15	3.765	4.353
loglam3_f1c	-0.056	0.081	-0.21476	0.10276
loglam3_f2c	-0.128	0.079	-0.28284	0.02684
loglam3_f1s	-0.078	0.077	-0.22892	0.07292
loglam3_f2s	-0.133	0.08	-0.2898	0.0238

## Sheet: model2
id	model	model description	logLik	k	AIC	Delta AIC	AIC weight
2	site	f1 ~ site, f2 ~ site, f12 ~ site	-3181.79	25	6413.57	19.91	0
	est	se	lower	upper
f1_(Intercept)	1.595	1.11	-0.5806	3.7706
f1_siteCIB	3.278	31.693	-58.8403	65.3963
f2_(Intercept)	0.629	1.189	-1.70144	2.95944
f2_siteCIB	2.646	31.53	-59.1528	64.4448
f12_(Intercept)	0.606	1.345	-2.0302	3.2422
f12_siteCIB	-2.809	31.775	-65.088	59.47
log_mu1[1]	-1.715	0.167	-2.04232	-1.38768
log_mu1[2]	6.25	0.177	5.90308	6.59692
log_mu2[1]	-2.075	0.117	-2.30432	-1.84568
log_mu2[2]	5.482	0.129	5.22916	5.73484
loglam1_(Intercept)	4.085	0.23	3.6342	4.5358
loglam1_f1c	-0.117	0.097	-0.30712	0.07312
loglam1_f2c	-0.109	0.095	-0.2952	0.0772
loglam1_f1s	0.291	0.093	0.10872	0.47328
loglam1_f2s	-0.11	0.097	-0.30012	0.08012
loglam2_(Intercept)	3.739	0.349	3.05496	4.42304
loglam2_f1c	-0.663	0.256	-1.16476	-0.16124
loglam2_f2c	0.058	0.214	-0.36144	0.47744
loglam2_f1s	0.211	0.218	-0.21628	0.63828
loglam2_f2s	0.362	0.267	-0.16132	0.88532
loglam3_(Intercept)	4.059	0.15	3.765	4.353
loglam3_f1c	-0.056	0.081	-0.21476	0.10276
loglam3_f2c	-0.128	0.079	-0.28284	0.02684
loglam3_f1s	-0.078	0.077	-0.22892	0.07292
loglam3_f2s	-0.133	0.08	-0.2898	0.0238

## Sheet: model3
id	model	model description	logLik	k	AIC	Delta AIC	AIC weight
3	distLFF	f1 ~ distance to linear forest features, f2 ~ distance to linear forest features, f12 ~ distance to linear forest features	-3178.94	25	6407.89	14.23	0
	est	se	lower	upper
f1_(Intercept)	3.403	1.679	0.11216	6.69384
f1_distLFF	-1.762	0.916	-3.55736	0.03336
f2_(Intercept)	1.977	1.738	-1.42948	5.38348
f2_distLFF	-2.315	1.028	-4.32988	-0.30012
f12_(Intercept)	-0.816	1.791	-4.32636	2.69436
f12_distLFF	2.408	1.05	0.35	4.466
log_mu1[1]	-1.711	0.164	-2.03244	-1.38956
log_mu1[2]	6.25	0.177	5.90308	6.59692
log_mu2[1]	-2.071	0.116	-2.29836	-1.84364
log_mu2[2]	5.482	0.129	5.22916	5.73484
loglam1_(Intercept)	4.081	0.227	3.63608	4.52592
loglam1_f1c	-0.119	0.097	-0.30912	0.07112
loglam1_f2c	-0.111	0.095	-0.2972	0.0752
loglam1_f1s	0.292	0.093	0.10972	0.47428
loglam1_f2s	-0.106	0.096	-0.29416	0.08216
loglam2_(Intercept)	3.779	0.287	3.21648	4.34152
loglam2_f1c	-0.642	0.236	-1.10456	-0.17944
loglam2_f2c	0.068	0.207	-0.33772	0.47372
loglam2_f1s	0.203	0.212	-0.21252	0.61852
loglam2_f2s	0.336	0.249	-0.15204	0.82404
loglam3_(Intercept)	4.059	0.15	3.765	4.353
loglam3_f1c	-0.056	0.081	-0.21476	0.10276
loglam3_f2c	-0.128	0.079	-0.28284	0.02684
loglam3_f1s	-0.078	0.077	-0.22892	0.07292
loglam3_f2s	-0.133	0.08	-0.2898	0.0238

## Sheet: model4
id	model	model description	logLik	k	AIC	Delta AIC	AIC weight
4	preyleo	f1~ 1 ; f2 ~ RAI_preyleo, f12 ~ RAI_preyleo	-3173.67	24	6395.35	1.69	0.149
	est	se	lower	upper
f1_(Intercept)	2.823	1.585	-0.2836	5.9296
f2_(Intercept)	2.275	1.663	-0.98448	5.53448
f2_preyleo	1.694	0.823	0.08092	3.30708
f12_(Intercept)	-0.409	1.688	-3.71748	2.89948
f12_preyleo	0.329	0.586	-0.81956	1.47756
log_mu1[1]	-1.729	0.164	-2.05044	-1.40756
log_mu1[2]	6.253	0.177	5.90608	6.59992
log_mu2[1]	-2.08	0.116	-2.30736	-1.85264
log_mu2[2]	5.482	0.129	5.22916	5.73484
loglam1_(Intercept)	4.093	0.228	3.64612	4.53988
loglam1_f1c	-0.127	0.096	-0.31516	0.06116
loglam1_f2c	-0.112	0.095	-0.2982	0.0742
loglam1_f1s	0.293	0.093	0.11072	0.47528
loglam1_f2s	-0.077	0.097	-0.26712	0.11312
loglam2_(Intercept)	3.798	0.285	3.2394	4.3566
loglam2_f1c	-0.615	0.221	-1.04816	-0.18184
loglam2_f2c	0.074	0.205	-0.3278	0.4758
loglam2_f1s	0.155	0.209	-0.25464	0.56464
loglam2_f2s	0.204	0.236	-0.25856	0.66656
loglam3_(Intercept)	4.059	0.15	3.765	4.353
loglam3_f1c	-0.056	0.081	-0.21476	0.10276
loglam3_f2c	-0.128	0.079	-0.28284	0.02684
loglam3_f1s	-0.078	0.077	-0.22892	0.07292
loglam3_f2s	-0.133	0.08	-0.2898	0.0238

## Sheet: model5
id	model	model description	logLik	k	AIC	Delta AIC	AIC weight
5	preyleo_distLFF_noint	f1~ distance to linear forest features ; f2 ~ distance to linear forest features + RAI_preyleo, f12 ~ distance to linear forest features + RAI_preyleo	-3169.83	27	6393.66	0	0.347
	est	se	lower	upper
f1_(Intercept)	3.33	1.456	0.47624	6.18376
f1_distLFF	-1.888	0.855	-3.5638	-0.2122
f2_(Intercept)	2.769	1.567	-0.30232	5.84032
f2_preyleo	1.832	0.785	0.2934	3.3706
f2_distLFF	-2.362	0.962	-4.24752	-0.47648
f12_(Intercept)	-0.793	1.575	-3.88	2.294
f12_preyleo	0.28	0.514	-0.72744	1.28744
f12_distLFF	2.589	1.005	0.6192	4.5588
log_mu1[1]	-1.714	0.164	-2.03544	-1.39256
log_mu1[2]	6.252	0.177	5.90508	6.59892
log_mu2[1]	-2.079	0.116	-2.30636	-1.85164
log_mu2[2]	5.482	0.129	5.22916	5.73484
loglam1_(Intercept)	4.083	0.228	3.63612	4.52988
loglam1_f1c	-0.128	0.096	-0.31616	0.06016
loglam1_f2c	-0.114	0.095	-0.3002	0.0722
loglam1_f1s	0.293	0.093	0.11072	0.47528
loglam1_f2s	-0.073	0.097	-0.26312	0.11712
loglam2_(Intercept)	3.843	0.276	3.30204	4.38396
loglam2_f1c	-0.614	0.219	-1.04324	-0.18476
loglam2_f2c	0.082	0.204	-0.31784	0.48184
loglam2_f1s	0.154	0.211	-0.25956	0.56756
loglam2_f2s	0.184	0.234	-0.27464	0.64264
loglam3_(Intercept)	4.059	0.15	3.765	4.353
loglam3_f1c	-0.056	0.081	-0.21476	0.10276
loglam3_f2c	-0.128	0.079	-0.28284	0.02684
loglam3_f1s	-0.078	0.077	-0.22892	0.07292
loglam3_f2s	-0.133	0.08	-0.2898	0.0238

## Sheet: model6
id	model	model description	logLik	k	AIC	Delta AIC	AIC weight
6	preyleo_distLFF_int	f1~ distance to linear forest features ; f2 ~ distance to linear forest features + RAI_preyleo, f12 ~ distance to linear forest features + RAI_preyleo + distance to linear forest features*RAI_preyleo	-3168.43	29	6394.86	1.2	0.191
	est	se	lower	upper
f1_(Intercept)	3.378	1.534	0.37136	6.38464
f1_distLFF	-1.838	0.876	-3.55496	-0.12104
f2_(Intercept)	2.812	1.767	-0.65132	6.27532
f2_preyleo	1.563	1.454	-1.28684	4.41284
f2_distLFF	-2.92	1.099	-5.07404	-0.76596
f2_preyleo_distLFF	-1.409	1.127	-3.61792	0.79992
f12_(Intercept)	-0.661	1.779	-4.14784	2.82584
f12_preyleo	0.855	1.397	-1.88312	3.59312
f12_distLFF	2.633	1.083	0.51032	4.75568
f12_preyleo_distLFF	0.551	0.986	-1.38156	2.48356
log_mu1[1]	-1.715	0.164	-2.03644	-1.39356
log_mu1[2]	6.251	0.177	5.90408	6.59792
log_mu2[1]	-2.079	0.116	-2.30636	-1.85164
log_mu2[2]	5.481	0.129	5.22816	5.73384
loglam1_(Intercept)	4.08	0.228	3.63312	4.52688
loglam1_f1c	-0.128	0.097	-0.31812	0.06212
loglam1_f2c	-0.115	0.095	-0.3012	0.0712
loglam1_f1s	0.289	0.093	0.10672	0.47128
loglam1_f2s	-0.077	0.096	-0.26516	0.11116
loglam2_(Intercept)	3.851	0.275	3.312	4.39
loglam2_f1c	-0.607	0.217	-1.03232	-0.18168
loglam2_f2c	0.087	0.202	-0.30892	0.48292
loglam2_f1s	0.173	0.209	-0.23664	0.58264
loglam2_f2s	0.202	0.23	-0.2488	0.6528
loglam3_(Intercept)	4.059	0.15	3.765	4.353
loglam3_f1c	-0.056	0.081	-0.21476	0.10276
loglam3_f2c	-0.128	0.079	-0.28284	0.02684
loglam3_f1s	-0.078	0.077	-0.22892	0.07292
loglam3_f2s	-0.133	0.08	-0.2898	0.0238

## Sheet: model7
id	model	model description	logLik	k	AIC	Delta AIC	AIC weight
7	preyleo_distLFF_tsll	f1~ distance to linear forest features ; f2 ~ distance to linear forest features + RAI_preyleo, f12 ~ distance to linear forest features + RAI_preyleo ; loglam1 ~ time since last leopard (tsll)	-3168.94	28	6393.87	0.21	0.313
	est	se	lower	upper
f1_(Intercept)	3.281	1.408	0.52132	6.04068
f1_distLFF	-1.859	0.838	-3.50148	-0.21652
f2_(Intercept)	2.707	1.523	-0.27808	5.69208
f2_preyleo	1.79	0.794	0.23376	3.34624
f2_distLFF	-2.321	0.948	-4.17908	-0.46292
f12_(Intercept)	-0.736	1.53	-3.7348	2.2628
f12_preyleo	0.322	0.535	-0.7266	1.3706
f12_distLFF	2.549	0.994	0.60076	4.49724
log_mu1[1]	-1.711	0.164	-2.03244	-1.38956
log_mu1[2]	6.248	0.177	5.90108	6.59492
log_mu2[1]	-2.079	0.116	-2.30636	-1.85164
log_mu2[2]	5.482	0.129	5.22916	5.73484
loglam1_(Intercept)	4.067	0.228	3.62012	4.51388
loglam1_f1c	-0.128	0.096	-0.31616	0.06016
loglam1_f2c	-0.112	0.095	-0.2982	0.0742
loglam1_f1s	0.291	0.093	0.10872	0.47328
loglam1_f2s	-0.07	0.096	-0.25816	0.11816
loglam1_tsll_z	0.076	0.056	-0.03376	0.18576
loglam2_(Intercept)	3.844	0.274	3.30696	4.38104
loglam2_f1c	-0.61	0.217	-1.03532	-0.18468
loglam2_f2c	0.084	0.203	-0.31388	0.48188
loglam2_f1s	0.156	0.21	-0.2556	0.5676
loglam2_f2s	0.179	0.23	-0.2718	0.6298
loglam3_(Intercept)	4.06	0.15	3.766	4.354
loglam3_f1c	-0.056	0.081	-0.21476	0.10276
loglam3_f2c	-0.128	0.079	-0.28284	0.02684
loglam3_f1s	-0.078	0.077	-0.22892	0.07292
loglam3_f2s	-0.133	0.08	-0.2898	0.0238
